# Supplementary material for: Structural basis of pausing during transcription initiation in mycobacterium tuberculosis
Source: Nat Commun. 2026 Jan 30;17:2197. doi: 10.1038/s41467-026-69104-w (PMC12960844; doi:10.1038/s41467-026-69104-w)
Supplement: Supplementary file 4 — Source Data [file 41467_2026_69104_MOESM4_ESM.xlsx]

## Sheet: Figure.3F
sigE
	control	WT(sigE)	sigE_R226A	sigE_R228A	sigE_R231A
	18660	30604	25729	19599	21888
	20598	33767	25885	22071	22886
	19268	31517	26239	21708	21283
Average	19508.7
		11095.3	6220.33	90.3333	2379.33
		14258.3	6376.33	2562.33	3377.33
		12008.3	6730.33	2199.33	1774.33
Average		12454
		0.890905	0.499465	0.00725336	0.19105
		1.14488	0.511991	0.205744	0.271185
		0.964215	0.540415	0.176597	0.142471

## Sheet: Figure.4G
		time(s)	sigE+CarD	sigE+CarD2	sigE+CarD3	sigE	sigE2	sigE3	DNA-only	DNA-only2	DNA-only3
		0	0.240176	0.292388	0.31348	0.35175	0.279006	0.332895	-0.000948	0.0804655	-0.078446
		3.004	0.269138	0.337968	0.261908	0.3289	0.218005	0.309486	-0.043972	0.0840208	0.010517
		6.019	0.300537	0.289632	0.258952	0.269218	0.247487	0.236981	0.0131536	0.129961	1.079e-05
		9.026	0.2987	0.348275	0.302255	0.319672	0.301976	0.278486	0.0215426	-0.009856	0.0248583
		12.041	0.242373	0.331577	0.404521	0.221641	0.29826	0.249444	0.0328078	0.0797863	0.0025674
		15.049	0.322948	0.257554	0.346597	0.29127	0.250723	0.221441	0.0177476	-0.030909	0.0740339
		18.052	0.254158	0.324466	0.416066	0.233785	0.277487	0.296543	-0.021361	-0.039018	0.033487
		21.06	0.349873	0.386065	0.401525	0.422498	0.272414	0.32926	0.0429546	-0.000948	0.0113559
		24.073	0.32159	0.3748	0.500955	0.356264	0.26782	0.315677	0.0091988	0.04643	-0.104133
		27.079	0.343561	0.400407	0.444549	0.29095	0.337848	0.294505	0.0193854	0.144821	0.108349
		30.082	0.345718	0.356224	0.523166	0.323148	0.323348	0.31396	-0.058832	-0.048805	-0.108567
		33.086	0.362097	0.403043	0.417944	0.292148	0.388862	0.271176	0.0778289	0.0587339	-0.06818
		36.107	0.352949	0.448224	0.465561	0.271975	0.30613	0.307249	0.0765905	-0.055916	-0.077168
		39.113	0.410394	0.390779	0.473031	0.340325	0.333095	0.237899	0.0148314	0.0356841	-0.009417
		42.125	0.435041	0.47423	0.421379	0.425254	0.392018	0.263586	-0.04553	0.0508243	0.0576154
		45.133	0.363295	0.442032	0.52732	0.192159	0.277607	0.360659	0.0068019	0.0740339	-0.027593
		48.138	0.380593	0.522647	0.50515	0.333974	0.316117	0.372962	0.0362434	-0.004064	-0.019444
		51.147	0.507427	0.454855	0.479383	0.318594	0.263306	0.353548	-0.027393	0.0965244	-0.035742
		54.153	0.43636	0.498438	0.486933	0.249804	0.454016	0.379554	0.0772696	0.101398	-0.077208
		57.162	0.438037	0.469636	0.550929	0.454416	0.393416	0.351031	0.0069217	0.041876	0.0549788
		60.175	0.485695	0.443231	0.48913	0.426732	0.457652	0.339446	0.0181071	-0.040296	0.030411
		63.188	0.38283	0.565231	0.536908	0.342522	0.369727	0.307209	0.0382407	-0.043812	0.0122747
		66.202	0.473631	0.5433	0.591396	0.353468	0.427092	0.360818	0.0376815	-0.016847	-0.124227
		69.209	0.564232	0.506108	0.637856	0.391259	0.463884	0.270816	0.0339264	0.0078006	-0.049564
		72.222	0.464243	0.463963	0.563433	0.384787	0.391179	0.402484	0.0297718	0.055578	0.0760313
		75.226	0.42078	0.510822	0.63486	0.441872	0.4513	0.363615	-0.092548	-0.056835	-0.049245
		78.243	0.531635	0.625871	0.620958	0.356504	0.426213	0.328501	0.0087194	0.014392	-0.013172
		81.255	0.547414	0.586004	0.587642	0.360259	0.449063	0.456054	0.0601321	-0.018645	-0.031468
		84.269	0.479104	0.632103	0.637057	0.439236	0.370086	0.411272	-0.093307	0.052582	0.0863378
		87.286	0.561596	0.564352	0.649121	0.398729	0.456213	0.415507	0.0316094	0.0742336	0.0593331
		90.295	0.567947	0.516495	0.630386	0.424056	0.464682	0.40576	-0.014131	-0.010815	0.0561373
		93.307	0.53495	0.621597	0.656312	0.387024	0.427891	0.324226	-0.002506	-0.056395	0.0191457
		96.317	0.584965	0.63442	0.668536	0.400726	0.406519	0.33701	0.0516632	-0.019803	-0.0373
		99.334	0.551409	0.48969	0.732692	0.392058	0.469157	0.367609	0.004405	-0.004503	0.0012891
		102.349	0.508225	0.66506	0.651238	0.368888	0.42058	0.442671	-0.017606	0.0279342	0.0002904
		105.357	0.628069	0.618361	0.721227	0.371165	0.541662	0.414268	0.0083599	-0.034864	-0.071416
		108.37	0.513339	0.639494	0.653755	0.455574	0.479703	0.366291	0.0368026	0.055578	-0.0224
		111.383	0.568906	0.651398	0.671572	0.484057	0.555324	0.405879	-0.025755	0.0729553	-0.036741
		114.395	0.548732	0.624353	0.693223	0.403483	0.55061	0.399687	-0.051162	-0.06786	-0.051881
		117.405	0.557681	0.704968	0.644767	0.43592	0.549451	0.409754	-0.052081	-0.019963	-0.042534
		120.407	0.671212	0.639533	0.84111	0.452978	0.482499	0.334693	0.0354044	0.0087194	-0.04497
		123.429	0.652237	0.584605	0.725821	0.485655	0.540064	0.381391	-0.004423	0.0217423	-0.027194
		126.446	0.629587	0.769363	0.800682	0.384188	0.577335	0.507427	-0.02963	-0.038938	-0.038659
		129.461	0.604619	0.655912	0.801322	0.50495	0.500116	0.449263	0.0845002	0.042635	0.0022479
		132.472	0.631903	0.621078	0.811229	0.503911	0.505709	0.395373	0.0867372	0.0382008	0.0537404
		135.476	0.728657	0.685074	0.791215	0.421459	0.595431	0.446906	-0.00694	0.0155105	0.0893338
		138.485	0.673968	0.699056	0.775955	0.499317	0.623155	0.421299	0.007521	0.009798	0.0188661
		141.493	0.655433	0.732731	0.854213	0.453098	0.530596	0.421139	-0.062068	0.0313298	-0.059751
		144.51	0.645725	0.818339	0.803639	0.495402	0.580651	0.440953	-0.000509	-0.021082	-0.02252
		147.515	0.774916	0.761494	0.766168	0.464003	0.474829	0.39765	9.068e-05	-0.038459	0.0382807
		150.518	0.664701	0.74112	0.804318	0.485655	0.51266	0.467838	0.0722762	-0.021241	0.0523822
		153.535	0.744197	0.781787	0.797846	0.473151	0.522846	0.39753	-0.010136	0.0100776	0.0663639
		156.546	0.740681	0.684714	0.816941	0.479463	0.621118	0.485815	0.122331	-0.042254	0.0316893
		159.558	0.778951	0.790296	0.842348	0.501274	0.505469	0.448024	0.0263363	0.0310901	0.0234601
		162.576	0.664101	0.867036	0.842947	0.458491	0.526482	0.488212	-0.012573	0.024259	-0.023399
		165.578	0.730854	0.723943	0.818579	0.585724	0.614966	0.417464	-0.062467	0.0076408	0.0473488
		168.59	0.685393	0.730934	0.892682	0.50439	0.502872	0.460408	0.0298118	0.0288131	-0.01497
		171.602	0.765129	0.820816	0.869313	0.486973	0.601823	0.417105	0.0360436	-0.016088	0.0515833
		174.614	0.731453	0.754903	0.87111	0.4817	0.51222	0.424335	-0.013651	-0.011614	0.0348052
		177.625	0.759497	0.766687	0.839672	0.480302	0.628468	0.488971	-0.058033	0.0642067	-0.098301
		180.643	0.746673	0.814584	0.968423	0.537028	0.519491	0.455495	0.0365629	0.0507044	0.0226611
		183.658	0.775795	0.820337	0.913615	0.490848	0.630425	0.421659	0.0232204	0.0264162	-0.016647
		186.672	0.843666	0.837315	0.81043	0.469436	0.613887	0.467519	0.0068818	0.0031267	-0.008858
		189.689	0.796488	0.831562	0.920206	0.483578	0.577894	0.443031	-0.038978	0.0521026	-0.006101
		192.698	0.852934	0.817021	0.874466	0.469876	0.630146	0.508665	0.0744334	-0.036102	0.0478282
		195.7	0.770961	0.8336	0.904067	0.562035	0.669175	0.495522	0.0202243	-0.078526	0.0131536
		198.717	0.860924	0.859845	0.918488	0.448703	0.583487	0.546216	-0.059391	-0.018645	-0.02975
		201.727	0.75714	0.877462	0.852095	0.566469	0.694621	0.42813	0.0077207	0.0352846	-0.03726
		204.742	0.831802	0.794131	0.933429	0.505389	0.614326	0.484936	-0.046368	0.0148713	0.0904124
		207.75	0.860604	0.720188	0.969901	0.486254	0.651757	0.49744	-0.010456	-0.034983	-0.003065
		210.767	0.785223	0.90179	0.890365	0.503631	0.637217	0.485056	0.0694399	0.0614903	-0.076968
		213.772	0.81007	0.957397	0.899074	0.490569	0.600025	0.524764	0.0012891	-0.02244	0.0221818
		216.785	0.834159	0.821855	0.960353	0.423017	0.691945	0.448823	-0.013492	-0.006021	-0.008139
		219.797	0.851496	0.958236	0.945773	0.536948	0.64996	0.454296	0.0893338	-0.041495	0.0099578
		222.807	0.818419	0.897715	0.92496	0.49724	0.659907	0.470475	0.0608911	0.0531412	0.0923699
		225.81	0.852335	0.889047	0.948169	0.564791	0.572182	0.529677	0.020464	0.0175878	-0.04533
		228.824	0.926797	0.877262	0.956239	0.614087	0.728018	0.474629	-0.013172	0.133756	-0.054198
		231.84	0.908941	0.90191	1.00661	0.454975	0.669095	0.568147	-0.063506	0.101797	0.0336068
		234.849	0.899713	0.815903	1.02994	0.571423	0.711319	0.506827	0.0729553	0.0034463	0.041117
		237.856	0.97817	0.945573	0.989036	0.582328	0.620878	0.486254	-0.031788	0.0134732	-0.026395
		240.869	0.923881	0.844945	1.00254	0.621038	0.748551	0.540223	-0.03758	-0.034744	0.0366029
		243.874	0.815343	0.850817	1.0784	0.495442	0.695181	0.560517	-0.011534	0.0020881	-0.045969
		246.884	0.855451	0.87127	0.988277	0.488212	0.696779	0.45921	-0.098061	-0.06818	0.0633279
		249.905	0.853054	0.911897	1.03546	0.582248	0.644727	0.483058	-0.079605	-0.04529	0.0775892
		252.919	0.903029	0.990274	0.963789	0.635059	0.621557	0.574219	0.0245786	0.0566566	0.015151
		255.929	0.916052	0.867515	1.06034	0.521768	0.613887	0.496401	0.0674425	0.0343658	0.0725159
		258.946	0.887449	0.960753	1.08143	0.62687	0.602622	0.567788	-0.0989	0.0447123	-0.016288
		261.953	0.88657	0.913175	1.07456	0.619799	0.700374	0.595232	0.012035	0.0667634	0.0575355
		264.958	0.937503	0.870551	1.06522	0.542301	0.730734	0.451899	-0.059391	0.0435138	-0.03746
		267.973	0.871909	0.96291	1.06274	0.575897	0.645686	0.578613	0.0339663	0.0524621	-0.007819
		270.988	0.981206	0.882176	1.13077	0.591317	0.74911	0.506987	-0.021122	0.0155105	-0.005142
		273.995	0.98564	0.926598	1.0784	0.544698	0.712638	0.540383	0.0300115	-0.067661	0.0169886
		277.004	0.959195	0.90183	1.03861	0.607535	0.631384	0.465002	-0.005182	-0.002226	0.101877
		280.01	0.971579	0.998743	1.07856	0.623514	0.722345	0.541542	0.0860581	-0.026594	-0.010735
		283.023	0.937104	0.994109	1.08679	0.564791	0.688669	0.574459	-0.099419	0.0772297	0.106072
		286.033	0.912616	1.00506	1.04273	0.592315	0.777593	0.517773	-0.020762	0.0256572	-0.084638
		289.047	1.01005	1.00486	1.08743	0.577095	0.755941	0.487293	-0.086716	0.0007698	-0.033785
		292.061	0.95544	0.966346	1.06418	0.578054	0.652836	0.52772	-0.008378	0.058694	0.0222217
		295.077	0.889366	0.927756	1.15318	0.666458	0.579932	0.605538	-0.035143	0.0176277	-0.043492
		298.086	0.91757	1.07145	1.0965	0.496721	0.750828	0.487532	0.0805853	-0.032387	0.0419958
		301.093	1.00965	1.02866	1.0347	0.610052	0.6955	0.561396	-0.06019	-0.003345	-0.084718
		304.105	0.973896	1.02575	1.09222	0.569465	0.788738	0.550211	0.0651255	0.0200645	-0.005582
		307.117	0.943935	1.02946	1.25121	0.617642	0.712039	0.48194	0.0543796	0.0612107	-0.052161
		310.132	0.941898	0.975933	1.10281	0.64221	0.728018	0.536908	0.0156303	-0.020283	0.090772
		313.145	0.998064	0.988956	1.1563	0.472992	0.745355	0.510622	-0.02991	0.0779887	-0.057953
		316.152	0.989635	0.953203	1.10684	0.583687	0.66538	0.480741	-0.025755	9.068e-05	-0.000509
		319.156	1.0647	1.03446	1.20156	0.618961	0.791734	0.604379	-0.044731	0.0012492	-0.077088
		322.172	1.02727	1.05607	1.15901	0.605778	0.745115	0.418263	0.0706783	-0.048965	0.0261366
		325.183	0.956239	0.9401	1.12426	0.697857	0.68811	0.660786	-0.009177	0.0053638	-0.022759
		328.196	1.12286	0.960673	1.22485	0.54298	0.776474	0.563553	0.071637	-0.011854	-0.028432
		331.204	1.07496	1.10321	1.21909	0.555563	0.708244	0.488771	-0.035623	0.0322885	0.0008097
		334.217	1.03538	0.989635	1.15698	0.633541	0.747552	0.503312	-0.015369	0.0308105	0.0081202
		337.232	1.00897	1.08958	1.15246	0.642769	0.754423	0.612169	-0.009657	-0.018685	0.0316094
		340.24	1.019	1.06278	1.14232	0.638934	0.729496	0.560477	9.068e-05	-0.043253	-0.025995
		343.247	1.06434	0.974854	1.1718	0.626431	0.737365	0.609573	-0.035063	-0.03023	0.0481478
		346.252	0.968303	1.08595	1.25501	0.626031	0.757459	0.50451	-0.049085	-0.042853	0.0278144
		349.259	1.08815	1.12945	1.27282	0.555683	0.76437	0.607176	-0.01433	-0.04545	-0.020682
		352.265	1.02411	1.14539	1.19784	0.61193	0.738963	0.504191	0.0405178	0.0510639	0.0421556
		355.272	1.14335	1.13317	1.14299	0.633781	0.824891	0.514817	0.0116755	0.0286133	-0.038858
		358.286	1.08511	1.13253	1.17599	0.571942	0.846662	0.531755	0.0145917	0.108509	-0.004423
		361.298	1.07001	1.07197	1.1704	0.6655	0.725062	0.53563	0.0054437	0.075432	0.0869769
		364.312	1.09226	1.10848	1.12965	0.547574	0.807873	0.527041	0.0143121	0.0467895	0.0630882
		367.32	1.1392	1.11295	1.20711	0.701492	0.799724	0.565111	0.0424352	-0.008818	0.0481877
		370.328	1.11559	1.13117	1.22029	0.70321	0.754583	0.617682	0.0070416	0.0199047	-0.047247
		373.342	1.05982	1.04057	1.24011	0.652996	0.7112	0.546695	-0.093906	0.0157901	-0.038379
		376.354	1.00366	1.15338	1.21206	0.740162	0.771041	0.566709	0.0467895	-0.038379	-0.00666
		379.368	1.04193	1.17028	1.31737	0.646884	0.750468	0.567907	-0.016927	-0.014171	-0.020402
		382.374	1.13077	1.10397	1.16948	0.561875	0.801442	0.626351	-0.004663	0.038001	0.0306906
		385.389	1.08076	1.10361	1.28133	0.625073	0.792653	0.601663	-0.031588	-0.042733	0.0098779
		388.394	1.12162	1.19904	1.17723	0.615964	0.766927	0.518692	0.0126343	0.067043	9.068e-05
		391.408	1.16197	1.076	1.22597	0.740601	0.761374	0.605059	-0.030829	-0.011534	-0.132056
		394.426	1.05639	1.10652	1.24155	0.529757	0.740002	0.580251	-0.067461	0.0554182	0.0072413
		397.432	1.11679	1.09002	1.25609	0.659467	0.800962	0.529677	-0.04545	-2.92e-05	-0.001028
		400.449	1.14072	1.13888	1.33738	0.622516	0.713477	0.576975	-0.024717	0.0406376	0.0369225
		403.457	1.04664	1.21107	1.33462	0.606936	0.809032	0.593554	-0.015249	-0.065943	-0.054198
		406.462	1.12885	1.10137	1.35096	0.630945	0.880738	0.548213	0.0077606	0.0404778	0.0183867
		409.47	1.18414	1.23643	1.32795	0.688549	0.847661	0.492206	-0.016208	-0.013092	0.0121549
		412.482	1.09126	1.14028	1.2767	0.648362	0.835996	0.74915	-0.015249	0.0102374	0.0579749
		415.485	1.11427	1.08519	1.33938	0.652317	0.746474	0.577015	-0.107369	0.0384405	0.0238596
		418.488	1.06474	1.10972	1.35923	0.661305	0.707285	0.646564	-0.061589	0.0232603	-0.009377
		421.502	1.14791	1.13724	1.27306	0.681998	0.715874	0.505349	0.0143121	-0.038059	-0.079365
		424.516	1.16632	1.13477	1.26575	0.62691	0.665579	0.597828	0.0014889	0.0446324	0.0114758
		427.529	1.10313	1.23451	1.19233	0.684994	0.83296	0.579971	0.0256572	0.0429546	-0.001427
		430.539	1.17471	1.23152	1.24406	0.624913	0.65016	0.595711	0.0152309	0.0327679	-0.006461
		433.551	1.08207	1.16533	1.39179	0.657031	0.748471	0.61924	-0.003904	-0.003385	0.0223416
		436.568	1.11527	1.21071	1.31349	0.742319	0.730015	0.607176	-0.086955	-0.027833	0.0078405
		439.588	1.11831	1.08195	1.33175	0.627509	0.677803	0.676645	-0.030429	-0.018125	-0.02248
		442.591	1.18186	1.15758	1.25353	0.707485	0.768005	0.61177	0.0119951	-0.000429	-0.000828
		445.596	1.18814	1.09142	1.31253	0.6043	0.675087	0.545537	0.0032066	-0.022959	0.0354843
		448.601	1.06122	1.07321	1.32723	0.685513	0.623674	0.552647	0.026576	0.0118753	-0.028072
		451.608	1.18762	1.20983	1.2942	0.659467	0.731054	0.632023	0.0017285	0.0182269	-0.05284
		454.621	1.15358	1.12733	1.26771	0.52756	0.765848	0.650999	-0.05296	-0.021481	-0.009736
		457.624	1.21234	1.13097	1.3248	0.668216	0.697577	0.621357	-0.000988	0.0512637	0.103395
		460.642	1.15993	1.081	1.35016	0.69538	0.707045	0.627749	-0.070657	0.0046048	0.0256572
		463.65	1.2169	1.16736	1.32875	0.697657	0.750868	0.702731	-0.097302	-0.021521	0.0478282
		466.668	1.1527	1.21378	1.40833	0.676765	0.739603	0.656551	-0.002466	-0.09067	-0.0375
		469.672	1.14104	1.19309	1.3546	0.646484	0.729416	0.681638	-0.063147	0.0523423	0.0600522
		472.688	1.18342	1.25149	1.33003	0.635059	0.757299	0.677084	-0.038738	-0.010935	0.0182669
		475.705	1.24071	1.25788	1.35699	0.645925	0.768165	0.675327	-0.035103	-0.011694	0.0962847
		478.714	1.17463	1.20475	1.36259	0.629706	0.75666	0.627589	-0.119553	0.0364431	0.0437935
		481.716	1.19684	1.24965	1.34429	0.632463	0.655313	0.62683	0.0278543	0.0237397	0.0354044
		484.727	1.14164	1.21438	1.21534	0.694102	0.805516	0.729456	-0.021801	0.0206637	0.004445
		487.737	1.16289	1.22772	1.44728	0.767087	0.752705	0.613847	-0.051202	0.008999	0.0467496
		490.745	1.1841	1.19624	1.31665	0.694262	0.712358	0.616044	-0.053519	0.0538603	0.0038458
		493.765	1.29232	1.24558	1.35124	0.712438	0.691426	0.668775	-0.047487	0.011316	0.0005701
		496.78	1.20711	1.2948	1.37265	0.666299	0.739163	0.577894	-0.092308	-0.086516	0.0843004
		499.787	1.20795	1.14671	1.27087	0.745075	0.746074	0.618601	-0.116157	0.0201844	-0.004503
		502.795	1.2133	1.15618	1.32755	0.670293	0.667217	0.556163	-0.099579	-0.000828	0.0454713
		505.809	1.24306	1.21063	1.36722	0.710081	0.772759	0.631544	-0.010895	0.0734347	-0.007859
		508.827	1.26376	1.28417	1.33223	0.664022	0.773079	0.597109	-0.012413	0.0783482	0.0079204
		511.837	1.2574	1.20855	1.32428	0.687191	0.814944	0.614207	-0.057154	-0.061828	0.0123546
		514.85	1.24614	1.1678	1.37197	0.689748	0.81031	0.641451	0.0616501	0.0638073	-0.061549
		517.863	1.30982	1.20124	1.44332	0.840311	0.805796	0.722745	-0.057314	-0.011135	0.0018084
		520.87	1.22625	1.19644	1.38787	0.635699	0.775555	0.675407	-0.061069	0.0597326	0.0755918
		523.875	1.16297	1.28365	1.40186	0.613088	0.732492	0.635778	-0.056995	-0.058393	0.0722362
		526.888	1.22944	1.22948	1.39698	0.723384	0.797766	0.642769	-0.069458	-0.029431	0.0389198
		529.901	1.21075	1.21063	1.32727	0.671452	0.694262	0.675287	0.005923	0.0512637	-0.021641
		532.916	1.2888	1.29368	1.39355	0.720028	0.736447	0.675327	-6.91e-05	0.0680018	0.0330475
		535.92	1.31197	1.26815	1.38899	0.647683	0.742718	0.56607	-0.060071	-0.068859	-0.06794
		538.926	1.29871	1.26104	1.37493	0.768125	0.781468	0.700334	-0.085038	-0.013531	-0.010775
		541.942	1.25549	1.27918	1.41052	0.678323	0.759736	0.656671	0.0066421	0.0113959	0.0931289
		544.96	1.28493	1.26975	1.42191	0.61173	0.778032	0.633981	-0.062068	0.0032066	0.0439533
		547.976	1.24702	1.25397	1.35012	0.796049	0.714635	0.596949	0.104314	0.0453115	-0.081602
		550.982	1.2739	1.28365	1.4317	0.648801	0.776754	0.635099	-0.033625	0.0012891	0.0628885
		553.987	1.24318	1.25337	1.37757	0.804358	0.803319	0.575817	0.0298517	-0.062867	-0.035702
		556.993	1.2755	1.24398	1.40705	0.76429	0.799564	0.656032	0.0117554	-0.06071	0.0017685
		560	1.30059	1.26551	1.43865	0.666458	0.792254	0.68819	-0.026674	-0.005342	0.0314097
		563.018	1.32036	1.39119	1.40661	0.789218	0.842787	0.648721	-0.007779	-0.032626	-0.009657
		566.034	1.28273	1.31697	1.42814	0.767606	0.770083	0.676845	-0.078287	0.108069	0.0264562
		569.038	1.23727	1.37865	1.37873	0.786381	0.716673	0.628108	-0.074532	0.0332073	0.0018484
		572.053	1.20403	1.2646	1.42227	0.685593	0.874066	0.600345	-0.096183	0.0450318	0.0117155
		575.059	1.29152	1.21063	1.39131	0.815423	0.791215	0.599146	-0.032027	-0.028712	-0.061029
		578.062	1.27143	1.30858	1.41452	0.722944	0.791574	0.607975	-0.039497	0.0240593	-0.025875
		581.076	1.35464	1.30834	1.42614	0.655073	0.887289	0.615725	0.0254974	0.0255374	0.0423953
		584.081	1.27946	1.37293	1.37857	0.732252	0.849858	0.537787	-0.040776	-0.050523	0.0553384
		587.088	1.3254	1.29316	1.41811	0.809591	0.90191	0.626391	-0.081642	-0.058592	0.100559
		590.099	1.32196	1.13381	1.42515	0.839472	0.798326	0.576496	-0.055317	-0.032507	0.0474687
		593.111	1.2153	1.29611	1.46957	0.751467	0.752146	0.641051	-0.019803	-0.013212	-0.013971
		596.126	1.38604	1.32819	1.43313	0.700773	0.793492	0.669015	-0.02971	-0.070936	-0.036901
		599.13	1.37393	1.34038	1.38911	0.890405	0.820856	0.685793	-0.000828	0.0805853	0.0217823
		602.137	1.33107	1.29072	1.41791	0.661305	0.79473	0.634181	0.0149113	0.0077606	0.0507843
		605.155	1.31081	1.2787	1.40781	0.745035	0.821136	0.651398	0.0245387	0.0153907	0.0203442
		608.159	1.28017	1.28041	1.42782	0.688469	0.842628	0.726979	-0.035303	0.0290927	-0.028592
		611.172	1.33486	1.28513	1.4585	0.722385	0.820337	0.55812	-0.041934	-0.003585	-0.032746
		614.18	1.29016	1.33111	1.40613	0.716473	0.819338	0.687591	-0.010695	-0.006141	-0.017846
		617.199	1.28872	1.30043	1.45267	0.818339	0.842508	0.6649	-0.096143	-0.027753	0.0397188
		620.218	1.34014	1.26044	1.45223	0.715314	0.824571	0.617882	-0.101536	0.06932	-0.008538
		623.234	1.32895	1.30514	1.48087	0.746114	0.775795	0.723623	-0.011614	-0.085357	0.0786279
		626.245	1.42267	1.28297	1.48199	0.814065	0.855491	0.72638	-0.072734	0.0676422	-0.068859
		629.263	1.35	1.35288	1.46641	0.690027	0.740841	0.562115	0.0450718	0.0216624	0.0488668
		632.276	1.37449	1.38284	1.40122	0.74943	0.739842	0.706766	0.0091588	0.086897	0.0090789
		635.29	1.40357	1.33522	1.45519	0.770203	0.840111	0.662424	-0.096503	-0.03754	0.0506645
		638.308	1.35116	1.31968	1.44136	0.761973	0.829645	0.6192	-0.029311	0.0040056	-0.049604
		641.323	1.38116	1.31409	1.45606	0.901551	0.830364	0.597309	-0.006261	0.0186264	-0.021681
		644.33	1.24482	1.35064	1.42814	0.69554	0.884812	0.705287	-0.099139	0.102077	0.026576
		647.348	1.33526	1.3546	1.44033	0.768445	0.846742	0.642649	0.0279342	0.0336867	-0.049045
		650.364	1.37461	1.34297	1.44296	0.816062	0.805596	0.623594	-0.009217	-0.06063	-0.066542
		653.371	1.37106	1.44276	1.49597	0.754104	0.79509	0.6343	0.0048445	0.0302112	0.0661642
		656.375	1.40477	1.25637	1.48878	0.71068	0.870551	0.652437	-0.071336	0.0030868	-0.041854
		659.377	1.3693	1.32328	1.40757	0.823413	0.903388	0.68028	0.0095583	-0.032427	-0.015569
		662.393	1.31525	1.41588	1.42846	0.753984	0.915732	0.643928	0.0417162	-0.008258	-0.054078
		665.409	1.41132	1.41564	1.48878	0.767965	0.869712	0.702811	-0.011814	-0.092228	-0.023239
		668.425	1.30986	1.34517	1.43753	0.792293	0.8638	0.67305	-0.021161	0.0753921	0.0437136
		671.436	1.3963	1.32084	1.40992	0.721426	0.90982	0.740162	-0.069778	0.028134	0.0034063
		674.444	1.38428	1.31844	1.4899	0.719389	0.842628	0.693902	-0.103813	-0.00734	0.0211831
		677.447	1.35735	1.34141	1.48307	0.675846	0.836715	0.714356	0.0434739	-0.018685	0.0284136
		680.456	1.3353	1.33434	1.43813	0.682278	0.939021	0.71124	-0.082042	-0.033985	-0.01493
		683.473	1.40497	1.42211	1.40114	0.713197	0.885611	0.768005	-0.04513	-0.071496	0.123409
		686.478	1.33542	1.40877	1.50628	0.767845	0.93251	0.71124	-0.026754	-0.023518	-0.001228
		689.488	1.39954	1.37585	1.47097	0.827328	0.848819	0.704488	-0.074971	0.101278	-0.046728
		692.49	1.36375	1.40845	1.45866	0.7718	0.869712	0.718151	-0.136131	-0.004703	0.0240194
		695.497	1.34417	1.29731	1.45918	0.770242	0.860724	0.692304	-0.087914	0.0448721	0.0577352
		698.512	1.37509	1.40162	1.47324	0.843107	0.820696	0.704648	-0.011055	-0.010136	-0.027913
		701.517	1.36986	1.42842	1.43178	0.773039	0.96275	0.699934	-0.046448	-0.047167	-0.001707
		704.534	1.44072	1.31373	1.49222	0.854292	0.815463	0.793891	-0.013372	-0.019324	-0.042853
		707.542	1.44919	1.42219	1.54822	0.720627	0.902869	0.598707	0.110426	-0.036342	0.0785879
		710.545	1.37433	1.3836	1.46821	0.726819	0.960993	0.712878	-0.100897	0.0526619	-0.026315
		713.549	1.41	1.33918	1.40214	0.865837	0.859925	0.699535	0.032728	-0.049844	0.0068818
		716.556	1.38116	1.42658	1.5072	0.748231	0.854292	0.676166	0.0251778	0.0552185	0.0390796
		719.569	1.45571	1.44048	1.51171	0.760335	0.895718	0.733251	-0.00698	-0.041615	0.024259
		722.577	1.47656	1.42059	1.49837	0.835757	0.818939	0.701532	0.0183468	0.0881354	0.0016886
		725.592	1.3818	1.42471	1.40098	0.811988	0.922403	0.676405	-0.051002	0.0121948	0.0282938
		728.602	1.36083	1.41827	1.47516	0.80248	0.797407	0.664661	-0.059591	-0.023439	0.0530214
		731.611	1.37285	1.32056	1.48626	0.732692	0.913175	0.676325	0.086138	0.0298517	0.0087993
		734.623	1.4122	1.38987	1.4927	0.786501	0.937863	0.668336	-0.043892	0.0643266	-0.082641
		737.628	1.4102	1.41256	1.52745	0.85641	0.847262	0.724023	0.0936881	0.0527418	0.0028471
		740.648	1.37181	1.41164	1.51015	0.801202	0.907742	0.715274	0.0020481	-0.053559	0.0376016
		743.662	1.41304	1.3681	1.4595	0.834279	0.849579	0.739682	-0.097262	0.0284535	0.0356042
		746.672	1.40837	1.34277	1.40477	0.81035	0.74156	0.785183	-0.032666	0.0679219	0.0644464
		749.69	1.45571	1.42215	1.41995	0.74891	0.967145	0.611251	0.0305308	0.0539801	0.0091988
		752.709	1.42926	1.41771	1.49186	0.786941	0.827967	0.620958	-0.066302	-0.041775	0.0446723
		755.723	1.43633	1.34098	1.54822	0.82529	0.880099	0.667497	-0.044091	0.0109165	0.0129938
		758.732	1.44851	1.41124	1.54834	0.738364	0.876104	0.779071	0.0498655	0.0506645	0.011316
		761.75	1.37729	1.43841	1.57675	0.81778	0.899913	0.727978	0.124008	0.0098379	-0.032587
		764.761	1.38931	1.4414	1.48107	0.785143	0.88689	0.677644	-0.044091	-0.002506	0.0434739
		767.777	1.40401	1.48918	1.48958	0.870911	0.922124	0.686672	-0.084918	-0.035223	0.101278
		770.784	1.39594	1.46158	1.47528	0.84842	0.912017	0.729256	-0.089832	0.0870968	-0.023918
		773.793	1.43793	1.43429	1.4923	0.829205	0.918568	0.679921	-0.036062	0.0005701	0.0289329
		776.799	1.42662	1.42522	1.53536	0.780709	0.931951	0.691465	-0.024477	0.0183867	0.0974832
		779.801	1.44692	1.44048	1.57131	0.801561	0.887449	0.589359	-0.031348	0.0489068	0.025058
		782.819	1.37853	1.38164	1.54023	0.761334	0.849179	0.747033	0.0119551	-0.003385	0.0184267
		785.831	1.40813	1.42163	1.58589	0.85649	0.849778	0.728537	-0.003505	0.0408773	0.0384005
		788.837	1.35739	1.3957	1.50804	0.807673	0.923921	0.656312	-0.003545	-0.008898	0.0620496
		791.845	1.41612	1.42662	1.47608	0.778472	0.91753	0.590717	0.0199846	-0.087754	0.0216225
		794.849	1.40313	1.38859	1.40397	0.852774	0.881097	0.666578	-0.055556	0.0173081	1.079e-05
		797.852	1.45295	1.43721	1.50804	0.731094	0.943096	0.768365	-0.11372	-0.047767	0.0087194
		800.858	1.41312	1.40593	1.49134	0.87111	0.930593	0.699695	0.0069217	0.0865775	-0.061708
		803.875	1.43997	1.47524	1.57175	0.795369	0.879659	0.690467	0.0094384	-0.03746	0.0062826
		806.888	1.48075	1.4323	1.54802	0.773199	0.947331	0.742998	0.0779887	-0.010655	-0.054318
		809.892	1.45159	1.46385	1.50808	0.923202	0.904507	0.720707	-0.028072	-0.016727	-0.004863
		812.902	1.4408	1.46361	1.54806	0.892243	0.875025	0.65775	-0.031069	-0.01473	0.0735945
		815.914	1.44568	1.39702	1.58785	0.893681	0.834199	0.693623	-0.010016	0.0760712	-0.029231
		818.923	1.42071	1.46817	1.62456	0.868673	1.00274	0.696299	-0.089352	0.0415963	0.004445
		821.934	1.4106	1.45075	1.53296	0.829325	0.91757	0.736606	-0.06027	-0.02999	-0.051881
		824.946	1.40977	1.47708	1.54551	0.852535	0.867555	0.694701	0.0252977	0.0656049	0.0348452
		827.963	1.43473	1.46134	1.50828	0.813186	0.851576	0.68831	-0.008658	0.0259368	-0.016328
		830.967	1.40106	1.44484	1.50696	0.922403	0.895798	0.734569	0.0079604	-0.012693	0.028094
		833.971	1.45391	1.41188	1.45726	0.815423	0.972577	0.679561	-0.019923	0.0369225	0.0384005
		836.975	1.45291	1.3983	1.41092	0.782586	0.960473	0.743517	-0.054837	-0.005862	0.0593731
		839.98	1.47696	1.44084	1.53616	0.927796	0.976492	0.825091	-0.030349	0.0074411	-0.015769
		842.991	1.43401	1.4768	1.58817	0.823812	0.944694	0.76461	0.053301	0.0775093	-0.019683
		845.997	1.44516	1.4152	1.60942	0.914094	0.910978	0.735288	-0.01485	-0.042454	0.0659245
		849.006	1.47692	1.38568	1.63215	0.782746	0.977411	0.671372	-0.036102	-0.023598	0.025817
		852.012	1.43297	1.37177	1.56976	0.888368	0.925959	0.714915	-0.074332	-0.017446	0.0783083
		855.018	1.43929	1.39694	1.53492	0.821775	0.976053	0.62671	-0.091589	0.0391196	-0.027074
		858.024	1.42055	1.41656	1.54607	0.921484	0.935226	0.770482	-0.021841	0.0704785	-0.016607
		861.03	1.43865	1.4476	1.49949	0.877502	0.9862	0.746833	0.005164	0.0187063	0.0184267
		864.052	1.45247	1.4911	1.47236	0.779271	0.941338	0.768485	-0.07589	0.0241791	-0.023478
		867.065	1.42954	1.49625	1.41184	0.885611	0.863081	0.765888	-0.032227	-0.041934	-0.063266
		870.07	1.44544	1.47716	1.46389	0.822015	0.977331	0.744796	-0.008538	-0.001268	0.113023
		873.074	1.40897	1.4724	1.48431	0.843666	0.919767	0.747992	-0.027154	-0.032187	-0.02208
		876.079	1.48511	1.40166	1.48387	0.819458	0.962311	0.740721	0.0091588	-0.047207	0.0592532
		879.082	1.445	1.46825	1.52294	0.912057	0.941858	0.696339	0.0129139	-0.043972	-0.025676
		882.085	1.40901	1.40333	1.52461	0.811628	0.874506	0.758218	0.0163494	-0.002506	0.0567365
		885.088	1.46106	1.41204	1.5219	0.797407	0.990873	0.710401	0.0309703	-0.09115	-0.019124
		888.1	1.48103	1.40493	1.5642	0.858886	0.958396	0.766527	0.0194653	0.0307306	0.0827425
		891.104	1.41963	1.4889	1.56157	0.834199	0.953762	0.819178	-0.016647	-0.024038	-0.046289
		894.107	1.39055	1.47836	1.60419	0.761494	0.88677	0.723304	-0.036701	0.0392794	0.0348851
		897.115	1.48914	1.40905	1.5642	0.906025	0.952124	0.746474	-0.000548	0.0132734	-0.019923
		900.119	1.44624	1.4621	1.58054	0.899713	0.928915	0.750348	-0.095664	-0.001228	0.0234489

## Sheet: Figure.4H
CarD
	control (sigE)	WT(sigE+CarD)	WT(sigE+CarD_W85A)	WT(sigE+CarD_Y89A)	WT(sigE+CarD_R126A)
	31035	45867	38182	40612	43250
	30432	44640	34899	41851	39292
	30486	45614	37884	40684	40194
Average	30651
	1.01253	1.49643	1.2457	1.32498	1.41105
	0.992855	1.4564	1.13859	1.3654	1.28192
	0.994617	1.48817	1.23598	1.32733	1.31134
